# Supplementary material for: The evolution of mitochondrial genomes in modern frogs (Neobatrachia): nonadaptive evolution of mitochondrial genome reorganization
Source: BMC Genomics. 2014 Aug 20;15(1):691. doi: 10.1186/1471-2164-15-691 (PMC4153901; doi:10.1186/1471-2164-15-691)
Supplement: Supplementary file 2 — Additional file 2: Gene organization of 46 anurans mitochondrial genomes. GenBank accession numbers and classification of anuran mitochondrial genomes used in this study. Organizations for each species were checked with NCBI Organelle Genome Resource and MitoZoa (http://www.caspur.it/mitozoa). Gene nomenclature from MitoZoa. (XLS 66 KB) [file 12864_2013_6391_MOESM2_ESM.xls]

## Sheet: gene order
Gene organization of 46 anurans mitochondrial genomes.
Species
Alytes obstetricans	nad1	I			Q	M		nad2	W	A	N	C	Y	cox1	S1	D	cox2	K	atp8	atp6	cox3	G	nad3	R	nad4L	nad4	H	S2	L2	nad5	nad6	E	cob	T	P	CR													F
Ascaphus truei	nad1	I			Q	M		nad2	W	A	N	C	Y	cox1	S1	D	cox2	K	atp8	atp6	cox3	G	nad3	R	nad4L	nad4	H	S2	L2	nad5	nad6	E	cob	T	P	CR													F
Bombina bombina	nad1	I			Q	M		nad2	W	A	N	C	Y	cox1	S1	D	cox2	K	atp8	atp6	cox3	G	nad3	R	nad4L	nad4	H	S2	L2	nad5	nad6	E	cob	T	P	CR													F
Bombina maxima	nad1	I			Q	M		nad2	W	A	N	C	Y	cox1	S1	D	cox2	K	atp8	atp6	cox3	G	nad3	R	nad4L	nad4	H	S2	L2	nad5	nad6	E	cob	T	P	CR													F
Bombina orientalis	nad1	I			Q	M		nad2	W	A	N	C	Y	cox1	S1	D	cox2	K	atp8	atp6	cox3	G	nad3	R	nad4L	nad4	H	S2	L2	nad5	nad6	E	cob	T	P	CR													F
Bombina variegata	nad1	I			Q	M		nad2	W	A	N	C	Y	cox1	S1	D	cox2	K	atp8	atp6	cox3	G	nad3	R	nad4L	nad4	H	S2	L2	nad5	nad6	E	cob	T	P	CR													F
Buergeria buergeri	nad1	I			Q	M		nad2	W	A	N	C	Y	cox1	S1	D	cox2	K	atp8	atp6	cox3	G	nad3	R	nad4L	nad4	H	S2			nad6	E	cob			CR			nad5						L2	T	P		F
Bufo gargarizans	nad1	I			Q	M		nad2	W	A	N	C	Y	cox1	S1	D	cox2	K	atp8	atp6	cox3	G	nad3	R	nad4L	nad4	H	S2		nad5	nad6	E	cob			CR									L2	T	P		F
Bufo japonicus	nad1	I			Q	M		nad2	W	A	N	C	Y	cox1	S1	D	cox2	K	atp8	atp6	cox3	G	nad3	R	nad4L	nad4	H	S2		nad5	nad6	E	cob			CR									L2	T	P		F
Bufo melanostictus	nad1	I			Q	M		nad2	W	A	N	C	Y	cox1	S1	D	cox2	K	atp8	atp6	cox3	G	nad3	R	nad4L	nad4	H	S2		nad5	nad6	E	cob			CR									L2	T	P		F
Discoglossus galganoi	nad1	I			Q	M		nad2	W	A	N	C	Y	cox1	S1	D	cox2	K	atp8	atp6	cox3	G	nad3	R	nad4L	nad4	H	S2	L2	nad5	nad6	E	cob	T	P	CR													F
Euphlyctis hexadactylus	nad1	I			Q	M	M	nad2	W	A	N	C	Y	cox1	S1	D	cox2	K	atp8	atp6	cox3	G	nad3	R	nad4L	nad4	H	S2			nad6	E	cob			CR		P	nad5						L2	T			F
Fejervarya cancrivora	nad1	I			Q	M'	M	nad2	W	A	N	C	Y	cox1	S1	D	cox2	K	atp8	atp6	cox3	G	nad3	R	nad4L	nad4	H	S2			nad6	E	cob			CR			nad5							T	P	L2	F
Fejervarya limnocharis	nad1	I			Q	M'	M	nad2	W	A	N	C	Y	cox1	S1	D	cox2	K	atp8	atp6	cox3	G	nad3	R	nad4L	nad4	H	S2			nad6	E	cob			CR			nad5							T	P	L2	F
Glandirana emeljanovi	nad1	I			Q	M		nad2	W	A	N	C	Y	cox1	S1	D	cox2	K	atp8	atp6	cox3	G	nad3	R	nad4L	nad4	H	PS2		nad5	nad6	E	cob			CR									L2	T	P		F
Glandirana rugosa	nad1	I			Q	M		nad2	W	A	N	C	Y	cox1	S1	D	cox2	K	atp8	atp6	cox3	G	nad3	R	nad4L	nad4	H	PS2		nad5	nad6	E	cob			CR									L2	T	P		F
Glandirana tientaiensis	nad1	I			Q	M		nad2	W	A	N	C	Y	cox1	S1	D	cox2	K	atp8	atp6	cox3	G	nad3	R	nad4L	nad4	H	PS2		nad5	nad6	E	cob			CR									L2	T	P		F
Hoplobatrachus tigerinus	nad1	I			Q	M	M	nad2	W	A	N	C	Y	cox1	S1	D	cox2	K	atp8	atp6	cox3	G	nad3	R	nad4L	nad4	H	S2			nad6	E	cob			CR	L2		nad5							T	P		F
Hyla chinensis	nad1	I			Q	M		nad2	W	A	N	C	Y	cox1	S1	D	cox2	K	atp8	atp6	cox3	G	nad3	R	nad4L	nad4	H	S2		nad5	nad6	E	cob			CR									L2	T	P		F
Hyla japonica	nad1	I			Q	M		nad2	W	A	N	C	Y	cox1	S1	D	cox2	K	atp8	atp6	cox3	G	nad3	R	nad4L	nad4	H	S2		nad5	nad6	E	cob			CR									L2	T	P		F
Hymenochirus boettgeri	nad1	I			Q	M		nad2	W	A	N	C	Y	cox1	S1	D	cox2	K	atp8	atp6	cox3	G	nad3	R	nad4L	nad4	H	S2	L2	nad5	nad6	E	cob	T	P	CR													F
Kaloula pulchra	nad1	I			Q	M		nad2	W	A	N	C	Y	cox1	S1	D	cox2	K	atp8	atp6	cox3	G	nad3	R	nad4L	nad4	H	S2		nad5	nad6	E	cob			CR									L2	T	P		F
Leiopelma archeyi	nad1	I			Q	M		nad2	W	A	N	C	Y	cox1	S1	D	cox2	K	atp8	atp6	cox3	G	nad3	R	nad4L	nad4	H	S2	L2	nad5			cob	T		CR						nad6	E	P					F
Limnonectes bannaensis	nad1	I			Q	M	M	nad2	W	_	_	_	Y	cox1	S1	D	cox2	K	atp8	atp6	cox3	G	nad3	R	nad4L	nad4	H	S2		nad5	nad6	_	cob			CR									L2	T	P		F
Limnonectes fragilis	nad1	I			_	M	M	nad2	W	_	_	_	_	cox1	S1	D	cox2	K	atp8	atp6	cox3	G	nad3	R	nad4L	nad4	H	S2		nad5	nad6	E	cob			CR									L2	T	_		F
Limnonectes fujianensis	nad1	I			Q	M		nad2	W	A	N	C	Y	cox1	S1	D	cox2	K	atp8	atp6	cox3	G	nad3	R	nad4L	nad4	H	S2		nad5	nad6		cob		E	CR									L2	T	P		F
Mantella madagascariensis	nad1		M	CR	Q			nad2	W	A	N	C	Y	cox1	S1	D	cox2	K	atp8	atp6	cox3	G	nad3	R	nad4L	nad4	H	S2			nad6	E	cob			CR			nad5	I	M				L2		P		F
Microhyla heymonsi	nad1	I			Q	M		nad2	W	A	N	C	Y	cox1	S1	D	cox2	K	atp8	atp6	cox3	G	nad3	R	nad4L	nad4	H	S2		nad5	nad6	E	cob			CR									L2	T	P		F
Microhyla okinavensis	nad1	I			Q	M		nad2	W	A	N	C	Y	cox1	S1	D	cox2	K	atp8	atp6	cox3	G	nad3	R	nad4L	nad4	H	S2		nad5	nad6	E	cob			CR									L2	T	P		F
Microhyla ornata	nad1	I			Q	M		nad2	W	A	N	C	Y	cox1	S1	D	cox2	K	atp8	atp6	cox3	G	nad3	R	nad4L	nad4	H	S2		nad5	nad6	E	cob			CR									L2	T	P		F
Nanorana pleskei	nad1	I			Q	M	M	nad2	W	A	N	C	Y	cox1	S1	D	cox2	K	atp8	atp6	cox3	G	nad3	R	nad4L	nad4	H	S2		nad5	nad6	E	cob			CR									L2	T	P		F
Occidozyga martensii	nad1	I			Q	M	M	nad2	W	A	C	Y	N	cox1	S1	D	cox2	K	atp8	atp6	cox3	G	nad3	R	nad4L	nad4	H	S2			nad6	E	cob			CR			nad5						L2	T	P		F
Odorrana ishikawae	nad1	I			Q	M		nad2	W	A	N	C	Y	cox1	S1	D	cox2	K	atp8	atp6	cox3	G	nad3	R	nad4L	nad4		S2		nad5	nad6	E	cob			CR			H						L2	T	P		F
Odorrana tormotus	nad1	I			Q	M		nad2	W	A	N	C	Y	cox1	S1	D	cox2	K	atp8	atp6	cox3	G	nad3	R	nad4L	nad4		S2		nad5	nad6	E	cob			CR			H						L2	T	P		F
Pelobates cultripes	nad1	I			Q	M		nad2	W	A	N	C	Y	cox1	S1	D	cox2	K	atp8	atp6	cox3	G	nad3	R	nad4L	nad4	H	S2	L2	nad5	nad6	E	cob	T	P	CR													F
Pelophylax chosenica	nad1	I			Q	M		nad2	W	A	N	C	Y	cox1	S1	D	cox2	K	atp8	atp6	cox3	G	nad3	R	nad4L	nad4	H	S2		nad5	nad6	E	cob			CR									L2	T	P		F
Pelophylax nigromaculata	nad1	I			Q	M		nad2	W	A	N	C	Y	cox1	S1	D	cox2	K	atp8	atp6	cox3	G	nad3	R	nad4L	nad4	H	S2		nad5	nad6	E	cob			CR									L2	T	P		F
Pelophylax plancyi	nad1	I			Q	M		nad2	W	A	N	C	Y	cox1	S1	D	cox2	K	atp8	atp6	cox3	G	nad3	R	nad4L	nad4	H	S2		nad5	nad6	E	cob			CR									L2	T	P		F
Pipa carvalhoi	nad1	I			Q	M		nad2	W	A	N	C	Y	cox1	S1	D	cox2	K	atp8	atp6	cox3	G	nad3	R	nad4L	nad4	H	S2	L2	nad5	nad6	E	cob	T	P	CR													F
Pipa pipa	nad1	I			Q	M		nad2	W	A	N	C	Y	cox1	S1	D	cox2	K	atp8	atp6	cox3	G	nad3	R	nad4L	nad4	H	S2	L2	nad5	nad6	E	cob	T	P	CR													F
Pseudhymenochirus merlini	nad1	I			Q	M		nad2	W	A	N	C	Y	cox1	S1	D	cox2	K	atp8	atp6	cox3	G	nad3	R	nad4L	nad4	H	S2	L2	nad5	nad6	E	cob	T	P	CR													F
Quasipaa spinosa	nad1	I			Q	M	M	nad2	W	A	N	C	Y	cox1	S1	D	cox2	K	atp8	atp6	cox3	G	nad3	R	nad4L	nad4	H	S2		nad5	nad6	E	cob			CR									L2	T	P		F
Rhacophorus schlegelii	nad1	I			Q	M		nad2	W	A	N	C	Y	cox1	S1	D	cox2	K	atp8	atp6	cox3	G	nad3	R	nad4L	nad4	H	S2			nad6	E	cob			CR			nad5	CR						T	L2	P	F
Rhinophrynus dorsalis	nad1	I			Q	M		nad2	W	A	N	C	Y	cox1	S1	D	cox2	K	atp8	atp6	cox3	G	nad3	R	nad4L	nad4	H	S2	L2	nad5	nad6	E	cob	T	P	CR													F
Xenopus laevis	nad1	I			Q	M		nad2	W	A	N	C	Y	cox1	S1	D	cox2	K	atp8	atp6	cox3	G	nad3	R	nad4L	nad4	H	S2	L2	nad5	nad6	E	cob	T	P	CR													F
Xenopus tropicalis	nad1	I			Q	M		nad2	W	A	N	C	Y	cox1	S1	D	cox2	K	atp8	atp6	cox3	G	nad3	R	nad4L	nad4	H	S2	L2	nad5	nad6	E	cob	T	P	CR													F
[truncated: 5 more columns]

## Sheet: anuran mt genome 
GenBank accession numbers and classification of anuran mitochondrial genomes used in this study.
suborder	Family	Species	GenBank No.	Length	Reference
Archaeobatrachia	Ascaphidae	Ascaphus truei	AJ871087	17790 (partial)	Gissi, 2006
	Leiopelmatidae	Leiopelma archeyi	NC_014691; HM142901	16593	Irisarri,2010
	Bombinatoridae	Bombina bombina	NC_006402; AY458591; EU115993	17575;17154	Szymura 2000; Zhang P 2005
	Bombinatoridae	Bombina maxima	NC_011049; EU789363	18388
	Bombinatoridae	Bombina orientalis	NC_006689; AY585338; AY957562	17847;17173	San Mauro 2004
	Bombinatoridae	Bombina variegata	NC_009258; AY971143	18551	Szymura 2000
	Alytidae	Alytes obstetricans	NC_006688; AY585337	17490	San Mauro 2004
	Alytidae	Discoglossus galganoi	NC_006690; AY585339	17014	San Mauro 2004
	Pipidae	Xenopus laevis	NC_001573	17553	Roe 1985
	Pipidae	Xenopus tropicalis	NC_006839; AY789013	17610
	Pipidae	Hymenochirus boettgeri	NC_015615	18007	Irisarri,2011
	Pipidae	Pseudhymenochirus merlini	NC_015618	18029	Irisarri,2011
	Pipidae	Pipa pipa	GQ244477	15269 (partial)	Zhang P 2009
	Pipidae	Pipa carvalhoi	NC_015617	19534	Irisarri,2011
	Rhinophrynidae	Rhinophrynus dorsalis	NC_015620	17299	Irisarri,2011
	Pelobatidae	Pelobates cultripes	AJ871086; NC_008144	17384	Gissi 2006
Neobatrachia	Bufonidae	Bufo gargarizans	NC_008410; DQ275350	17277	Cao S Y 2006
	Bufonidae	Bufo japonicus	NC_009886; AB303363	17757	Igawa 2008
	Bufonidae	Bufo melanostictus	NC_005794; AY458592; AJ584640	17374	Zhang P 2005;Arnason 2004
	Hylidae	Hyla chinensis	NC_006403; AY458593	18180	Zhang P 2005
	Hylidae	Hyla japonica	NC_010232; AB303949	19519	Igawa 2008
	Microhylidea	Kaloula pulchra	NC_006405; AY458595	16818	Zhang P 2005
	Microhylidea	Microhyla heymonsi	NC_006406; AY458596	16707	Zhang P 2005
	Microhylidea	Microhyla okinavensis	NC_010233; AB303950	16717	Igawa 2008
	Microhylidea	Microhyla ornata	NC_009422; DQ512876	16730
	Dicroglossidae	Limnonectes bannaensis	NC_012837; AY899242	16867	Zhang J F 2009
	Dicroglossidae	Limnonectes fragilis	NC_016066	16640	Zhang J F 2005 Direct Submission
	Dicroglossidae	Limnonectes fujianensis	NC_007440; AY974191	17654
	Dicroglossidae	Quasipaa spinosa	NC_013270; FJ432700	18012
	Dicroglossidae	Nanorana pleskei	NC_016119; HQ324232	17660	Chen, 2011
	Dicroglossidae	Euphlyctis hexadactylus	NC_014584; AP011544	20280	Alam, 2010
	Dicroglossidae	Hoplobatrachus tigerinus	NC_014581; AP011543	20462	Alam, 2010
	Dicroglossidae	Fejervarya cancrivora	NC_012647; EU652694	17843	Ren Z M 2009
	Dicroglossidae	Fejervarya limnocharis	NC_005055; AY158705	17717	Liu 2005
	Dicroglossidae	Occidozyga martensii	NC_014685; GU177877	18321	Li,2010 Direct Submission
	Ranidae	Pelophylax nigromaculata	NC_002805; AB043889	17804	Sumida 2001
	Ranidae	Pelophylax plancyi	NC_009264; EF196679	17822
	Ranidae	Pelophylax chosenica	NC_016059	18357	Ryu, 2011
	Ranidae	Odorrana tormotus	NC_009423; DQ835616	17962	Su X 2007
	Ranidae	Odorrana ishikawae	NC_015305; AB511282	21020	Kurabayashi, 2010
	Ranidae	Glandirana rugosa	KF771341	17426(partial)	This study
	Ranidae	Glandirana emeljanovi	KF771343	17294(partial)	This study
	Ranidae	Glandirana tientaiensis	KF771342	17347(partial)	This study
	Rhacophoridae	Buergeria buergeri	NC_008975; AB127977	19959	Sano 2004
	Rhacophoridae	Rhacophorus schlegelii	NC_007178; AB202078	21359	Sano 2005
	Mantellinae	Mantella madagascariensis	NC_007888; AB212225	22874	Kurabayashi 2006
