# Supplementary material for: The evolution of mitochondrial genomes in modern frogs (Neobatrachia): nonadaptive evolution of mitochondrial genome reorganization
Source: BMC Genomics. 2014 Aug 20;15(1):691. doi: 10.1186/1471-2164-15-691 (PMC4153901; doi:10.1186/1471-2164-15-691)
Supplement: Supplementary file 4 — Additional file 4: Relative synonymous codon usage (RSCU) values in 13 protein-coding genes of anurans mitochondrial genomes. (XLS 46 KB) [file 12864_2013_6391_MOESM4_ESM.xls]

## Sheet: Sheet1
Relative synonymous codon usage (RSCU) values in 13 protein-coding genes of anurans mitochondrial genomes
Amino acid	Anticodon	Codon	Xenopus laevis	Bombina bombina	Pelophylax nigromaculata	Glandirana emeljanovi	Glandirana rugosa	Glandirana tientaiensis	Limnonectes bannaensis	Quasipaa spinosa	Euphlyctis hexadactylus	Hoplobatrachus tigerinus	Fejervarya cancrivora	Fejervarya limnocharis	Rhacophorus schlegelii	Mantella madagascariensis
		UAG	1.5	0	1.333	1.714	1.333	1.143	0.444	0	0.571	0	0	0	1.5	0
		UAA	2	3.333	2	0.571	1.333	1.143	1.778	2.667	1.714	2.667	3.429	3.429	1.5	2.5
		AGA	0.5	0.667	0.667	0.571	0.667	0.571	0.889	0	0.571	0	0.571	0	0.5	0.5
		AGG	0	0	0	1.143	0.667	1.143	0.889	1.333	1.143	1.333	0	0.571	0.5	1
A(Ala)	UGC	GCU	1.058	0.848	0.748	1	1.161	1.321	* 0.98	1.125	1.086	1.182	1.102	1.293	0.934	1.244
A(Ala)	UGC	GCG	0.087	0.225	0.135	0.125	0.114	0.127	* 0.118	0.05	0.102	0.088	0.248	0.263	0.151	0.12
A(Ala)	UGC	GCC	1.203	1.576	2.233	1.913	1.804	1.74	* 1.895	1.8	1.93	1.811	1.796	1.689	1.64	1.538
A(Ala)	UGC	GCA	1.652	1.351	0.883	0.963	0.921	0.813	* 1.007	1.025	0.882	0.918	0.854	0.754	1.274	1.097
C(Cys)	GCA	UGU	0.839	0.897	0.733	0.621	0.786	0.357	* 1	0.897	0.692	1.31	0.786	0.875	0.774	1.188
C(Cys)	GCA	UGC	1.161	1.103	1.267	1.379	1.214	1.643	* 1	1.103	1.308	0.69	1.214	1.125	1.226	0.813
D(Asp)	GUC	GAU	0.973	0.714	0.737	0.846	0.704	0.563	0.986	0.957	0.714	0.795	0.833	0.725	0.817	1.083
D(Asp)	GUC	GAC	1.027	1.286	1.263	1.154	1.296	1.437	1.014	1.043	1.286	1.205	1.167	1.275	1.183	0.917
E(Glu)	UUC	GAG	0.289	0.409	0.295	0.4	0.391	0.449	* 0.366	0.286	0.462	0.571	0.467	0.634	0.5	0.276
E(Glu)	UUC	GAA	1.711	1.591	1.705	1.6	1.609	1.551	* 1.634	1.714	1.538	1.429	1.533	1.366	1.5	1.724
F(Phe)	GAA	UUU	1.096	1.339	1.071	1.053	1.082	0.992	1.23	1.213	1.342	0.985	1.217	1.028	1.31	1.484
F(Phe)	GAA	UUC	0.904	0.661	0.929	0.947	0.918	1.008	0.77	0.787	0.658	1.015	0.783	0.972	0.69	0.516
G(Gly)	UCC	GGU	0.8	0.69	0.652	0.559	0.457	0.507	0.811	0.691	0.758	0.804	0.749	1.041	0.621	0.891
G(Gly)	UCC	GGG	0.418	0.672	0.74	0.559	0.493	0.724	0.553	0.727	0.815	0.877	0.785	0.785	0.804	0.473
G(Gly)	UCC	GGC	0.727	1.207	1.604	1.459	1.479	1.52	1.401	1.164	1.422	1.516	1.187	1.151	0.95	1.073
G(Gly)	UCC	GGA	2.055	1.431	1.004	1.423	1.571	1.249	1.235	1.418	1.005	0.804	1.279	1.023	1.626	1.564
H(His)	GUG	CAC	1.167	1.46	1.426	1.276	1.192	1.352	1.5	1.255	1.327	1.547	1.527	1.374	1.294	0.915
H(His)	GUG	CAU	0.833	0.54	0.574	0.724	0.808	0.648	0.5	0.745	0.673	0.453	0.473	0.626	0.706	1.085
I(Ile)	GAU	AUU	1.349	1.429	1.355	1.18	1.276	1.043	1.365	1.29	1.278	1.077	1.211	1.167	1.323	1.443
I(Ile)	GAU	AUC	0.651	0.571	0.645	0.82	0.724	0.957	0.635	0.71	0.722	0.923	0.789	0.833	0.677	0.557
K(Lys)	UUU	AAA	1.812	1.816	1.724	1.609	1.724	1.609	1.851	1.767	1.584	1.759	1.741	1.802	1.717	1.841
K(Lys)	UUU	AAG	0.188	0.184	0.276	0.391	0.276	0.391	0.149	0.233	0.416	0.241	0.259	0.198	0.283	0.159
L(Leu)	UAG	CUA	1.549	1.589	1.092	1.106	1.165	1.157	1.345	1.413	0.951	1.023	0.874	1.227	1.811	1.381
L(Leu)	UAG	CUC	0.593	0.848	1.302	1.226	1.256	1.372	1.152	0.978	1.276	1.225	1.268	0.933	0.798	0.721
L(Leu)	UAG	CUG	0.11	0.291	0.452	0.345	0.388	0.337	0.281	0.24	0.377	0.341	0.48	0.45	0.368	0.162
L(Leu)	UAG	CUU	1.747	1.272	1.154	1.323	1.19	1.134	1.222	1.369	1.396	1.411	1.379	1.391	1.023	1.736
L(Leu)	UAA	UUA	1.831	1.612	1.735	1.615	1.651	1.565	1.615	1.678	1.606	1.5	1.517	1.655	1.679	1.817
L(Leu)	UAA	UUG	0.169	0.388	0.265	0.385	0.349	0.435	0.385	0.322	0.394	0.5	0.483	0.345	0.321	0.183
M(Met)	CAU	AUG	0.357	0.568	0.719	0.506	0.506	0.658	* 0.519	* 0.503	* 0.663	* 0.612	* 0.675	* 0.642	0.483	* 0.316
M(Met)	CAU	AUA	1.643	1.432	1.281	1.494	1.494	1.342	* 1.481	* 1.497	* 1.338	* 1.388	* 1.325	* 1.358	1.517	* 1.684
N(Asn)	GUU	AAC	1.067	1.167	1.063	1.231	1.168	1.143	* 1.1	1.118	1.069	1.102	1.074	1.091	1.281	0.741
N(Asn)	GUU	AAU	0.933	0.833	0.937	0.769	0.832	0.857	* 0.9	0.882	0.931	0.898	0.926	0.909	0.719	1.259
P(Pro)	UGG	CCU	1.02	0.808	0.82	1.071	1	0.893	0.712	0.509	0.641	0.727	0.99	0.945	0.6	1.24
P(Pro)	UGG	CCG	0.216	0.192	0.176	0.141	0.102	0.074	0.308	0.17	0.214	0.172	0.19	0.281	0.14	0.16
P(Pro)	UGG	CCC	0.392	0.865	1.405	1.293	1.633	1.767	1.269	1.358	1.612	1.952	1.352	0.784	1.5	0.94
P(Pro)	UGG	CCA	2.373	2.135	1.6	1.495	1.265	1.265	1.712	1.962	1.534	1.148	1.467	1.99	1.76	1.66
Q(Gln)	UUG	CAA	1.879	1.758	1.773	1.886	1.8	1.756	1.788	1.913	1.753	1.708	1.641	1.792	1.798	1.876
Q(Gln)	UUG	CAG	0.121	0.242	0.227	0.114	0.2	0.244	0.212	0.087	0.247	0.292	0.359	0.208	0.202	0.124
R(Arg)	UCG	CGA	3.03	2.108	1.667	2.027	1.589	1.943	1.973	2.133	1.892	1.632	1.26	1.676	2.535	1.973
R(Arg)	UCG	CGC	0.303	0.919	1.333	1.28	1.041	1.2	0.986	1.173	1.027	1.684	1.589	1.297	0.732	0.658
R(Arg)	UCG	CGG	0.061	0.162	0.389	0.267	0.438	0.171	0.164	0.213	0.27	0.211	0.548	0.486	0.282	0.055
R(Arg)	UCG	CGU	0.606	0.811	0.611	0.427	0.932	0.686	0.877	0.48	0.811	0.474	0.603	0.541	0.451	1.315
S(Ser)	GCU	AGC	1.474	1.345	1.5	* 1.5	* 1.409	* 1.609	1.02	1.234	0.958	1.347	1.179	1.119	1.273	0.927
S(Ser)	GCU	AGU	0.526	0.655	0.5	* 0.5	* 0.591	* 0.391	0.98	0.766	1.042	0.653	0.821	0.881	0.727	1.073
S(Ser)	UGA	UCA	2.016	1.667	1.099	1.288	1.317	1.239	1.407	1.398	1.21	1.27	1.259	1.309	1.6	1.387
S(Ser)	UGA	UCC	0.721	1.074	1.568	1.339	1.167	1.239	1.169	1.087	1.395	1.27	1.291	0.951	1.12	0.871
S(Ser)	UGA	UCG	0.18	0.167	0.162	0.136	0.067	0.088	0.153	0.097	0.185	0.174	0.303	0.305	0.142	0.071
S(Ser)	UGA	UCU	1.082	1.093	1.171	1.237	1.45	1.434	1.271	1.417	1.21	1.287	1.147	1.435	1.138	1.671
T(Thr)	UGU	ACA	1.889	2.038	1.455	1.338	1.329	1.193	1.565	1.547	1.209	1.329	1.081	1.568	1.627	1.635
T(Thr)	UGU	ACU	1.081	0.777	0.895	1.014	1.133	1.141	0.696	0.907	1.036	0.881	1.035	0.967	0.88	1.095
T(Thr)	UGU	ACC	0.925	1.006	1.608	1.479	1.427	1.482	1.525	1.427	1.64	1.641	1.668	1.319	1.347	1.203
T(Thr)	UGU	ACG	0.104	0.178	0.042	0.169	0.112	0.184	0.214	0.12	0.115	0.149	0.216	0.147	0.147	0.068
V(Val)	UAC	GUU	1.385	1.541	1.4	1.368	1.258	1.081	1.755	1.21	1.377	1.234	1.492	1.267	1.2	1.5
V(Val)	UAC	GUG	0.38	0.429	0.24	0.311	0.472	0.627	0.327	0.349	0.481	0.378	0.497	0.455	0.442	0.19
V(Val)	UAC	GUC	0.559	0.82	1.16	0.933	1.169	1.016	0.714	1.128	1.005	1.154	0.891	0.792	0.674	0.667
V(Val)	UAC	GUA	1.676	1.21	1.2	1.389	1.101	1.276	1.204	1.313	1.137	1.234	1.119	1.485	1.684	1.643
W(Trp)	UCA	UGA	1.726	1.772	1.645	1.741	1.642	1.701	1.736	1.782	1.543	1.648	1.706	1.695	1.64	1.888
W(Trp)	UCA	UGG	0.274	0.228	0.355	0.259	0.358	0.299	0.264	0.218	0.457	0.352	0.294	0.305	0.36	0.112
Y(Tyr)	GUA	UAC	0.974	0.804	1.045	1.056	1.117	1.078	0.822	0.71	1.03	0.95	0.926	0.982	0.952	0.855
Y(Tyr)	GUA	UAU	1.026	1.196	0.955	0.944	0.883	0.922	1.178	1.29	0.97	1.05	1.074	1.018	1.048	1.145
"*": RSCU value of tRNA gene loss
